# Supplementary material for: Proof of Concept Study: Comparability of Microbiome Diversity in Self- and Physician-Collected HPV-Positive and HPV-Negative Cervicovaginal Samples
Source: Int J Mol Sci. 2024 May 24;25(11):5736. doi: 10.3390/ijms25115736 (PMC11172023; doi:10.3390/ijms25115736)
Supplement: Supplementary file 1 [file ijms-25-05736-s001.zip]

Archive with 1 entries (1 files):
- ijms-3002852-supplementary.pdf
